# Supplementary material for: Quantum processor-inspired machine learning in the biomedical sciences
Source: Patterns (N Y). 2021 Apr 28;2(6):100246. doi: 10.1016/j.patter.2021.100246 (PMC8212142; doi:10.1016/j.patter.2021.100246)
Supplement: Table S5 LumAB gene ranking: Ranking of algorithms of genes from PC1 for luminal A versus luminal B comparison [file mmc2.xlsx]

## Sheet: Sheet1
			Classical					Anneal				Average				Differences		edgeR
Gene IDs	Data_Type	Gene_Symbol	lasso_ranking	nb_ranking	rf_ranking	ridge_ranking	svm_ranking	dw_ranking	random_ranking	SA_ranking	PC1 Ranking	avg rank	classical rank	anneal rank	class-anneal	class-PC1	anneal-PC1	logFC	logCPM	pvals	padj
mrna_ENSG00000161800	mrna	RACGAP1	1	2	2	1	2	1	1	2	22	1.5	1.6	1.3	0.3	-20.4	-20.7	-1.11233	5.5988	1.04e-39	2.57e-36
mrna_ENSG00000131470	mrna	PSMC3IP	4	6	6	4	6	3	4	1	7	4.3	5.2	2.7	2.5	-1.8	-4.3	-0.909901	2.22938	1.36e-24	1.9e-22
mrna_ENSG00000135476	mrna	ESPL1	2	1	1	2	1	20	2	10	29	4.9	1.4	10.7	-9.3	-27.6	-18.3	-1.45892	4.22765	7.17e-39	1.29e-35
mrna_ENSG00000134291	mrna	TMEM106C	7	7	5	5	7	2	6	4	11	5.4	6.2	4	2.2	-4.8	-7	-0.786387	6.63913	1.43e-23	1.72e-21
mrna_ENSG00000164032	mrna	H2AFZ	5	5	7	6	5	7	5	3	18	5.4	5.6	5	0.6	-12.4	-13	-0.716765	7.46799	3.43e-24	4.45e-22
mrna_ENSG00000144642	mrna	RBMS3	8	8	8	8	8	5	8	6	21	7.4	8	6.3	1.7	-13	-14.7	0.942255	3.96813	5.98e-14	2.37e-12
mrna_ENSG00000111602	mrna	TIMELESS	3	3	3	3	3	31	3	11	8	7.5	3	15	-12	-5	7	-0.974615	5.79617	1.14e-39	2.57e-36
mrna_ENSG00000101412	mrna	E2F1	6	4	4	7	4	15	7	22	4	8.6	5	14.7	-9.7	1	10.7	-1.33604	4.31935	7.59e-30	2.59e-27
mrna_ENSG00000081377	mrna	CDC14B	15	9	15	10	9	22	9	13	20	12.8	11.6	14.7	-3.1	-8.4	-5.3	0.763496	3.44057	8e-13	2.67e-11
mrna_ENSG00000101464	mrna	PIGU	13	15	12	12	15	30	12	8	5	14.6	13.4	16.7	-3.3	8.4	11.7	-0.464565	5.05904	6.93e-14	2.73e-12
mrna_ENSG00000145293	mrna	ENOPH1	32	14	16	17	14	12	13	15	3	16.6	18.6	13.3	5.3	15.6	10.3	-0.491586	5.7919	9.04e-13	3.01e-11
mrna_ENSG00000111445	mrna	RFC5	18	10	9	18	10	23	16	37	2	17.6	13	25.3	-12.3	11	23.3	-0.448695	4.44803	3.08e-14	1.28e-12
meth_PRR15L	meth	PRR15L	9	32	22	16	32	8	22	14	12	19.4	22.2	14.7	7.5	10.2	2.7	NA	NA	NA	NA
mrna_ENSG00000234456	mrna	MAGI2-AS3	11	11	10	26	11	11	35	43	31	19.8	13.8	29.7	-15.9	-17.2	-1.3	0.679326	3.32122	7.77e-09	1.18e-07
mrna_ENSG00000143344	mrna	RGL1	21	36	27	11	36	6	15	7	38	19.9	26.2	9.3	16.9	-11.8	-28.7	0.40332	4.39511	0.000108398	0.000532957
mrna_ENSG00000004478	mrna	FKBP4	22	28	35	20	28	4	14	9	19	20	26.6	9	17.6	7.6	-10	-0.511191	8.88631	4.19e-08	5.34e-07
mrna_ENSG00000131462	mrna	TUBG1	43	12	20	13	12	36	11	17	6	20.5	20	21.3	-1.3	14	15.3	-0.668159	5.68367	4e-17	2.5e-15
mrna_ENSG00000110958	mrna	PTGES3	24	17	13	25	17	27	19	29	28	21.4	19.2	25	-5.8	-8.8	-3	-0.303514	8.50425	9.37e-09	1.39e-07
mrna_ENSG00000110871	mrna	COQ5	17	44	37	9	44	14	10	5	23	22.5	30.2	9.7	20.5	7.2	-13.3	-0.125493	5.08884	0.0275412	0.0608109
mrna_ENSG00000247077	mrna	PGAM5	14	18	17	27	18	25	32	30	41	22.6	18.8	29	-10.2	-22.2	-12	-0.332448	5.69393	5.56e-08	6.79e-07
meth_IFFO1	meth	IFFO1	12	37	33	15	37	19	18	12	33	22.9	26.8	16.3	10.5	-6.2	-16.7	NA	NA	NA	NA
mrna_ENSG00000122687	mrna	FTSJ2	30	22	18	21	22	32	17	26	27	23.5	22.6	25	-2.4	-4.4	-2	-0.232767	5.20512	8.38e-08	9.83e-07
mrna_ENSG00000204954	mrna	C12orf73	31	21	30	32	21	16	23	19	1	24.1	27	19.3	7.7	26	18.3	-0.381367	3.09333	2.34e-07	2.45e-06
mrna_ENSG00000131475	mrna	VPS25	10	40	38	14	40	10	20	21	10	24.1	28.4	17	11.4	18.4	7	-0.277757	5.95396	7.19e-05	0.000373083
mrna_ENSG00000196159	mrna	FAT4	26	20	42	19	20	13	28	27	43	24.4	25.4	22.7	2.7	-17.6	-20.3	0.747181	3.54782	8.74e-08	1.02e-06
mrna_ENSG00000049239	mrna	H6PD	29	19	25	23	19	39	21	24	13	24.9	23	28	-5	10	15	0.456257	6.69553	1.32e-10	3.01e-09
mrna_ENSG00000154262	mrna	ABCA6	41	29	21	30	29	9	30	31	34	27.5	30	23.3	6.7	-4	-10.7	0.684932	2.72162	1.81e-05	0.000112263
mrna_ENSG00000136161	mrna	RCBTB2	25	13	14	37	13	40	37	44	37	27.9	20.4	40.3	-19.9	-16.6	3.3	0.48573	3.63213	4.14e-09	6.78e-08
mrna_ENSG00000152518	mrna	ZFP36L2	33	16	11	39	16	44	41	28	40	28.5	23	37.7	-14.7	-17	-2.3	0.757629	7.64099	3.41e-10	7.06e-09
mrna_ENSG00000111786	mrna	SRSF9	16	33	40	31	33	18	31	32	25	29.3	30.6	27	3.6	5.6	2	-0.191726	6.36411	0.000915499	0.00337064
mrna_ENSG00000139719	mrna	VPS33A	23	41	19	28	41	21	29	33	17	29.4	30.4	27.7	2.7	13.4	10.7	-0.168911	4.5167	0.000874402	0.0032438
mrna_ENSG00000139726	mrna	DENR	28	24	31	35	24	43	25	25	24	29.4	28.4	31	-2.6	4.4	7	-0.259084	6.57576	9.39e-07	8.34e-06
mrna_ENSG00000096384	mrna	HSP90AB1	27	23	43	22	23	41	42	20	26	30.1	27.6	34.3	-6.7	1.6	8.3	-0.386381	10.7969	4.14e-08	5.28e-07
mrna_ENSG00000125971	mrna	DYNLRB1	19	38	34	38	38	38	24	18	9	30.9	33.4	26.7	6.7	24.4	17.7	-0.305496	6.82865	2.74e-05	0.000160949
mrna_ENSG00000244005	mrna	NFS1	44	30	36	36	30	35	27	16	39	31.8	35.2	26	9.2	-3.8	-13	-0.37723	4.98191	2.84e-09	4.8e-08
mrna_ENSG00000123353	mrna	ORMDL2	35	26	29	34	26	37	33	34	42	31.8	30	34.7	-4.7	-12	-7.3	-0.377567	5.1802	4.89e-08	6.08e-07
mrna_ENSG00000019991	mrna	HGF	20	25	32	40	25	42	39	41	15	33	28.4	40.7	-12.3	13.4	25.7	0.660975	2.62668	3.84e-07	3.77e-06
mrna_ENSG00000257218	mrna	GATC	36	42	26	24	42	26	26	42	32	33	34	31.3	2.7	2	-0.7	-0.162984	4.81584	0.00241489	0.00772278
mrna_ENSG00000126768	mrna	TIMM17B	39	27	41	41	27	17	40	39	16	33.9	35	32	3	19	16	-0.380098	5.25678	3.1e-07	3.13e-06
meth_ESRP1	meth	ESRP1	38	31	23	44	31	33	36	35	35	33.9	33.4	34.7	-1.3	-1.6	-0.3	NA	NA	NA	NA
mrna_ENSG00000125967	mrna	NECAB3	37	39	39	33	39	24	43	23	30	34.6	37.4	30	7.4	7.4	0	-0.448147	5.6543	2.04e-05	0.0001248
mrna_ENSG00000141349	mrna	G6PC3	40	43	24	29	43	34	34	36	44	35.4	35.8	34.7	1.1	-8.2	-9.3	-0.310949	6.57663	0.000256481	0.00113025
mrna_ENSG00000152818	mrna	UTRN	42	34	28	42	34	28	44	40	36	36.5	36	37.3	-1.3	0	1.3	0.390542	6.92183	3.87e-05	0.000217211
mrna_ENSG00000013306	mrna	SLC25A39	34	35	44	43	35	29	38	38	14	37	38.2	35	3.2	24.2	21	-0.338288	7.25154	1.27e-05	8.2e-05
														STDEV:	9	13.4	13.1
