# Supplementary material for: Quantum processor-inspired machine learning in the biomedical sciences
Source: Patterns (N Y). 2021 Apr 28;2(6):100246. doi: 10.1016/j.patter.2021.100246 (PMC8212142; doi:10.1016/j.patter.2021.100246)
Supplement: Table S6 LumAB GOseq: GOseq analysis of top 44 genes from PC1 for luminal A versus luminal B comparison [file mmc3.xlsx]

## Sheet: Sheet1
GOClass	GOAccession	GOTerm	k	M	n	N	GOseqPvalue	CorrectedGOseqPvalue	GOListHitsGeneIDs
BP	GO:0008152	metabolic process	30	39	11393	17068	0	0	FKBP4,SLC25A39,HGF,H6PD,CDC14B,HSP90AB1,E2F1,PIGU,COQ5,PTGES3,RFC5,TIMELESS,SRSF9,ORMDL2,NECAB3,PSMC3IP,VPS25,ESPL1,VPS33A,DENR,G6PC3,RGL1,RBMS3,ENOPH1,ZFP36L2,H2AFZ,NFS1,PGAM5,GATC,ESRP1
BP	GO:0009987	cellular process	36	39	15645	17068	0	0	FKBP4,SLC25A39,HGF,H6PD,CDC14B,HSP90AB1,E2F1,PIGU,COQ5,PTGES3,RFC5,TIMELESS,SRSF9,ORMDL2,NECAB3,DYNLRB1,TIMM17B,TUBG1,PSMC3IP,VPS25,ESPL1,VPS33A,DENR,G6PC3,RGL1,RBMS3,ENOPH1,ZFP36L2,UTRN,RACGAP1,H2AFZ,FAT4,NFS1,PGAM5,GATC,ESRP1
BP	GO:0044237	cellular metabolic process	28	39	10623	17068	0	0	FKBP4,SLC25A39,HGF,H6PD,CDC14B,HSP90AB1,E2F1,PIGU,COQ5,PTGES3,RFC5,TIMELESS,SRSF9,ORMDL2,NECAB3,PSMC3IP,VPS25,VPS33A,DENR,G6PC3,RBMS3,ENOPH1,ZFP36L2,H2AFZ,NFS1,PGAM5,GATC,ESRP1
BP	GO:0071704	organic substance metabolic process	29	39	10912	17068	0	0	FKBP4,SLC25A39,HGF,H6PD,CDC14B,HSP90AB1,E2F1,PIGU,COQ5,PTGES3,RFC5,TIMELESS,SRSF9,ORMDL2,NECAB3,PSMC3IP,VPS25,ESPL1,DENR,G6PC3,RGL1,RBMS3,ENOPH1,ZFP36L2,H2AFZ,NFS1,PGAM5,GATC,ESRP1
MF	GO:0005488	binding	36	39	14551	16967	0	0	FKBP4,HGF,H6PD,CDC14B,HSP90AB1,E2F1,PIGU,COQ5,PTGES3,RFC5,TIMELESS,SRSF9,NECAB3,DYNLRB1,TIMM17B,TUBG1,PSMC3IP,VPS25,TMEM106C,ESPL1,RCBTB2,VPS33A,DENR,RGL1,RBMS3,ENOPH1,ZFP36L2,UTRN,ABCA6,RACGAP1,H2AFZ,FAT4,NFS1,PGAM5,GATC,ESRP1
MF	GO:0005515	protein binding	30	39	11237	16967	0	0	FKBP4,HGF,CDC14B,HSP90AB1,E2F1,COQ5,PTGES3,RFC5,TIMELESS,SRSF9,NECAB3,DYNLRB1,TIMM17B,TUBG1,VPS25,TMEM106C,ESPL1,RCBTB2,VPS33A,DENR,RGL1,ZFP36L2,UTRN,RACGAP1,H2AFZ,FAT4,NFS1,PGAM5,GATC,ESRP1
CC	GO:0005622	intracellular	40	41	14223	18005	0	0	FKBP4,SLC25A39,HGF,H6PD,CDC14B,HSP90AB1,E2F1,PIGU,COQ5,PTGES3,RFC5,TIMELESS,SRSF9,ORMDL2,NECAB3,DYNLRB1,TIMM17B,TUBG1,PSMC3IP,VPS25,TMEM106C,ESPL1,RCBTB2,VPS33A,DENR,G6PC3,RGL1,RBMS3,ENOPH1,ZFP36L2,UTRN,ABCA6,RACGAP1,H2AFZ,FAT4,NFS1,PGAM5,GATC,ESRP1,IFFO1
CC	GO:0005623	cell	40	41	16375	18005	0	0	FKBP4,SLC25A39,HGF,H6PD,CDC14B,HSP90AB1,E2F1,PIGU,COQ5,PTGES3,RFC5,TIMELESS,SRSF9,ORMDL2,NECAB3,DYNLRB1,TIMM17B,TUBG1,PSMC3IP,VPS25,TMEM106C,ESPL1,RCBTB2,VPS33A,DENR,G6PC3,RGL1,RBMS3,ENOPH1,ZFP36L2,UTRN,ABCA6,RACGAP1,H2AFZ,FAT4,NFS1,PGAM5,GATC,ESRP1,IFFO1
CC	GO:0005737	cytoplasm	31	41	11190	18005	0	0	FKBP4,SLC25A39,HGF,H6PD,CDC14B,HSP90AB1,E2F1,PIGU,COQ5,PTGES3,ORMDL2,NECAB3,DYNLRB1,TIMM17B,TUBG1,VPS25,TMEM106C,ESPL1,RCBTB2,VPS33A,DENR,G6PC3,RGL1,RBMS3,ENOPH1,ZFP36L2,UTRN,RACGAP1,NFS1,PGAM5,GATC
CC	GO:0043226	organelle	38	41	13172	18005	0	0	FKBP4,SLC25A39,HGF,H6PD,CDC14B,HSP90AB1,E2F1,PIGU,COQ5,PTGES3,RFC5,TIMELESS,SRSF9,ORMDL2,NECAB3,DYNLRB1,TIMM17B,TUBG1,PSMC3IP,VPS25,TMEM106C,ESPL1,RCBTB2,VPS33A,DENR,G6PC3,ENOPH1,ZFP36L2,UTRN,ABCA6,RACGAP1,H2AFZ,FAT4,NFS1,PGAM5,GATC,ESRP1,IFFO1
CC	GO:0043227	membrane-bounded organelle	35	41	12231	18005	0	0	FKBP4,SLC25A39,HGF,H6PD,CDC14B,HSP90AB1,E2F1,PIGU,COQ5,PTGES3,RFC5,TIMELESS,SRSF9,ORMDL2,NECAB3,TIMM17B,TUBG1,PSMC3IP,VPS25,TMEM106C,ESPL1,RCBTB2,VPS33A,G6PC3,ENOPH1,ZFP36L2,UTRN,ABCA6,RACGAP1,H2AFZ,FAT4,NFS1,PGAM5,GATC,ESRP1
CC	GO:0043229	intracellular organelle	37	41	12214	18005	0	0	FKBP4,SLC25A39,HGF,H6PD,CDC14B,HSP90AB1,E2F1,PIGU,COQ5,PTGES3,RFC5,TIMELESS,SRSF9,ORMDL2,NECAB3,DYNLRB1,TIMM17B,TUBG1,PSMC3IP,VPS25,TMEM106C,ESPL1,RCBTB2,VPS33A,DENR,G6PC3,ENOPH1,ZFP36L2,UTRN,ABCA6,RACGAP1,H2AFZ,NFS1,PGAM5,GATC,ESRP1,IFFO1
CC	GO:0043231	intracellular membrane-bounded organelle	32	41	10523	18005	0	0	FKBP4,SLC25A39,H6PD,CDC14B,HSP90AB1,E2F1,PIGU,COQ5,PTGES3,RFC5,TIMELESS,SRSF9,ORMDL2,NECAB3,TIMM17B,TUBG1,PSMC3IP,VPS25,TMEM106C,ESPL1,VPS33A,G6PC3,ENOPH1,ZFP36L2,UTRN,ABCA6,RACGAP1,H2AFZ,NFS1,PGAM5,GATC,ESRP1
CC	GO:0044422	organelle part	32	41	9023	18005	0	0	FKBP4,SLC25A39,HGF,H6PD,CDC14B,HSP90AB1,E2F1,PIGU,COQ5,PTGES3,RFC5,TIMELESS,SRSF9,ORMDL2,NECAB3,DYNLRB1,TIMM17B,TUBG1,PSMC3IP,VPS25,TMEM106C,ESPL1,VPS33A,G6PC3,UTRN,ABCA6,RACGAP1,H2AFZ,NFS1,PGAM5,ESRP1,IFFO1
CC	GO:0044424	intracellular part	39	41	13951	18005	0	0	FKBP4,SLC25A39,HGF,H6PD,CDC14B,HSP90AB1,E2F1,PIGU,COQ5,PTGES3,RFC5,TIMELESS,SRSF9,ORMDL2,NECAB3,DYNLRB1,TIMM17B,TUBG1,PSMC3IP,VPS25,TMEM106C,ESPL1,RCBTB2,VPS33A,DENR,G6PC3,RGL1,RBMS3,ENOPH1,ZFP36L2,UTRN,ABCA6,RACGAP1,H2AFZ,NFS1,PGAM5,GATC,ESRP1,IFFO1
CC	GO:0044444	cytoplasmic part	29	41	9340	18005	0	0	FKBP4,SLC25A39,HGF,H6PD,HSP90AB1,E2F1,PIGU,COQ5,PTGES3,ORMDL2,NECAB3,DYNLRB1,TIMM17B,TUBG1,VPS25,TMEM106C,ESPL1,RCBTB2,VPS33A,DENR,G6PC3,RGL1,ENOPH1,ZFP36L2,UTRN,RACGAP1,NFS1,PGAM5,GATC
CC	GO:0044446	intracellular organelle part	32	41	8793	18005	0	0	FKBP4,SLC25A39,HGF,H6PD,CDC14B,HSP90AB1,E2F1,PIGU,COQ5,PTGES3,RFC5,TIMELESS,SRSF9,ORMDL2,NECAB3,DYNLRB1,TIMM17B,TUBG1,PSMC3IP,VPS25,TMEM106C,ESPL1,VPS33A,G6PC3,UTRN,ABCA6,RACGAP1,H2AFZ,NFS1,PGAM5,ESRP1,IFFO1
CC	GO:0044464	cell part	40	41	16347	18005	0	0	FKBP4,SLC25A39,HGF,H6PD,CDC14B,HSP90AB1,E2F1,PIGU,COQ5,PTGES3,RFC5,TIMELESS,SRSF9,ORMDL2,NECAB3,DYNLRB1,TIMM17B,TUBG1,PSMC3IP,VPS25,TMEM106C,ESPL1,RCBTB2,VPS33A,DENR,G6PC3,RGL1,RBMS3,ENOPH1,ZFP36L2,UTRN,ABCA6,RACGAP1,H2AFZ,FAT4,NFS1,PGAM5,GATC,ESRP1,IFFO1
BP	GO:0071840	cellular component organization or biogenesis	22	39	6279	17068	8.35e-11	8.47e-08	FKBP4,HGF,CDC14B,HSP90AB1,E2F1,PTGES3,RFC5,SRSF9,ORMDL2,DYNLRB1,TIMM17B,TUBG1,PSMC3IP,VPS25,ESPL1,VPS33A,DENR,UTRN,RACGAP1,H2AFZ,FAT4,NFS1
CC	GO:0031974	membrane-enclosed lumen	20	41	5040	18005	1.2e-10	1.07e-07	FKBP4,HGF,H6PD,CDC14B,HSP90AB1,E2F1,COQ5,PTGES3,RFC5,TIMELESS,SRSF9,TUBG1,PSMC3IP,VPS25,UTRN,ABCA6,RACGAP1,H2AFZ,NFS1,ESRP1
CC	GO:0043233	organelle lumen	20	41	5040	18005	1.2e-10	1.07e-07	FKBP4,HGF,H6PD,CDC14B,HSP90AB1,E2F1,COQ5,PTGES3,RFC5,TIMELESS,SRSF9,TUBG1,PSMC3IP,VPS25,UTRN,ABCA6,RACGAP1,H2AFZ,NFS1,ESRP1
CC	GO:0070013	intracellular organelle lumen	20	41	5040	18005	1.2e-10	1.07e-07	FKBP4,HGF,H6PD,CDC14B,HSP90AB1,E2F1,COQ5,PTGES3,RFC5,TIMELESS,SRSF9,TUBG1,PSMC3IP,VPS25,UTRN,ABCA6,RACGAP1,H2AFZ,NFS1,ESRP1
BP	GO:1901576	organic substance biosynthetic process	22	39	6476	17068	1.83e-10	1.57e-07	SLC25A39,HGF,HSP90AB1,E2F1,PIGU,COQ5,PTGES3,RFC5,TIMELESS,SRSF9,ORMDL2,NECAB3,PSMC3IP,VPS25,DENR,G6PC3,RBMS3,ENOPH1,ZFP36L2,H2AFZ,NFS1,GATC
BP	GO:0009058	biosynthetic process	22	39	6543	17068	2.32e-10	1.92e-07	SLC25A39,HGF,HSP90AB1,E2F1,PIGU,COQ5,PTGES3,RFC5,TIMELESS,SRSF9,ORMDL2,NECAB3,PSMC3IP,VPS25,DENR,G6PC3,RBMS3,ENOPH1,ZFP36L2,H2AFZ,NFS1,GATC
BP	GO:0044238	primary metabolic process	27	39	10581	17068	2.44e-10	1.94e-07	FKBP4,HGF,H6PD,CDC14B,HSP90AB1,E2F1,PIGU,PTGES3,RFC5,TIMELESS,SRSF9,ORMDL2,NECAB3,PSMC3IP,VPS25,ESPL1,DENR,G6PC3,RGL1,RBMS3,ENOPH1,ZFP36L2,H2AFZ,NFS1,PGAM5,GATC,ESRP1
BP	GO:0016043	cellular component organization	21	39	6068	17068	7.78e-10	5.99e-07	FKBP4,HGF,CDC14B,HSP90AB1,E2F1,PTGES3,RFC5,SRSF9,DYNLRB1,TIMM17B,TUBG1,PSMC3IP,VPS25,ESPL1,VPS33A,DENR,UTRN,RACGAP1,H2AFZ,FAT4,NFS1
BP	GO:0006807	nitrogen compound metabolic process	26	39	10091	17068	8.81e-10	6.55e-07	FKBP4,SLC25A39,HGF,H6PD,CDC14B,HSP90AB1,E2F1,PIGU,PTGES3,RFC5,TIMELESS,SRSF9,ORMDL2,NECAB3,PSMC3IP,VPS25,ESPL1,DENR,RBMS3,ENOPH1,ZFP36L2,H2AFZ,NFS1,PGAM5,GATC,ESRP1
BP	GO:0006996	organelle organization	17	39	3749	17068	1.2e-09	8.42e-07	FKBP4,HGF,CDC14B,HSP90AB1,E2F1,PTGES3,RFC5,DYNLRB1,TIMM17B,TUBG1,PSMC3IP,VPS25,ESPL1,VPS33A,DENR,RACGAP1,H2AFZ
BP	GO:0065007	biological regulation	28	39	12006	17068	1.21e-09	8.42e-07	FKBP4,HGF,CDC14B,HSP90AB1,E2F1,PIGU,PTGES3,RFC5,TIMELESS,SRSF9,ORMDL2,NECAB3,TUBG1,PSMC3IP,VPS25,ESPL1,RCBTB2,VPS33A,RGL1,RBMS3,ZFP36L2,UTRN,RACGAP1,H2AFZ,FAT4,PGAM5,GATC,ESRP1
BP	GO:0044249	cellular biosynthetic process	21	39	6392	17068	1.56e-09	1.06e-06	SLC25A39,HGF,HSP90AB1,E2F1,PIGU,COQ5,PTGES3,RFC5,TIMELESS,SRSF9,ORMDL2,NECAB3,PSMC3IP,VPS25,DENR,RBMS3,ENOPH1,ZFP36L2,H2AFZ,NFS1,GATC
CC	GO:0031981	nuclear lumen	17	41	3954	18005	2.57e-09	1.69e-06	FKBP4,CDC14B,HSP90AB1,E2F1,PTGES3,RFC5,TIMELESS,SRSF9,TUBG1,PSMC3IP,VPS25,UTRN,ABCA6,RACGAP1,H2AFZ,NFS1,ESRP1
CC	GO:0032991	protein-containing complex	18	41	4905	18005	8.8e-09	5.61e-06	HSP90AB1,E2F1,PIGU,COQ5,PTGES3,RFC5,TIMELESS,ORMDL2,DYNLRB1,TIMM17B,TUBG1,VPS25,VPS33A,DENR,UTRN,RACGAP1,H2AFZ,GATC
CC	GO:0044428	nuclear part	17	41	4301	18005	9.28e-09	5.75e-06	FKBP4,CDC14B,HSP90AB1,E2F1,PTGES3,RFC5,TIMELESS,SRSF9,TUBG1,PSMC3IP,VPS25,UTRN,ABCA6,RACGAP1,H2AFZ,NFS1,ESRP1
CC	GO:0005634	nucleus	21	41	7061	18005	1.14e-08	6.89e-06	FKBP4,CDC14B,HSP90AB1,E2F1,PTGES3,RFC5,TIMELESS,SRSF9,NECAB3,TUBG1,PSMC3IP,VPS25,ESPL1,ENOPH1,ZFP36L2,UTRN,ABCA6,RACGAP1,H2AFZ,NFS1,ESRP1
BP	GO:0050789	regulation of biological process	26	39	11382	17068	1.53e-08	9.01e-06	FKBP4,HGF,CDC14B,HSP90AB1,E2F1,PIGU,PTGES3,RFC5,TIMELESS,SRSF9,ORMDL2,NECAB3,TUBG1,PSMC3IP,VPS25,ESPL1,VPS33A,RGL1,RBMS3,ZFP36L2,UTRN,RACGAP1,H2AFZ,FAT4,PGAM5,ESRP1
CC	GO:0005654	nucleoplasm	15	41	3373	18005	2.02e-08	1.15e-05	FKBP4,CDC14B,HSP90AB1,E2F1,PTGES3,RFC5,TIMELESS,SRSF9,PSMC3IP,VPS25,UTRN,ABCA6,RACGAP1,NFS1,ESRP1
BP	GO:0034641	cellular nitrogen compound metabolic process	20	39	6648	17068	2.23e-08	1.24e-05	SLC25A39,HGF,H6PD,CDC14B,HSP90AB1,E2F1,PTGES3,RFC5,TIMELESS,SRSF9,ORMDL2,PSMC3IP,VPS25,DENR,RBMS3,ZFP36L2,H2AFZ,NFS1,GATC,ESRP1
BP	GO:0043170	macromolecule metabolic process	23	39	9371	17068	5.53e-08	3.01e-05	FKBP4,HGF,CDC14B,HSP90AB1,E2F1,PIGU,PTGES3,RFC5,TIMELESS,SRSF9,ORMDL2,NECAB3,PSMC3IP,VPS25,ESPL1,DENR,RBMS3,ZFP36L2,H2AFZ,NFS1,PGAM5,GATC,ESRP1
BP	GO:0022402	cell cycle process	10	39	1369	17068	8.41e-08	4.47e-05	CDC14B,HSP90AB1,E2F1,RFC5,TIMELESS,TUBG1,PSMC3IP,ESPL1,ZFP36L2,RACGAP1
BP	GO:0007049	cell cycle	11	39	1850	17068	1.36e-07	7.05e-05	HGF,CDC14B,HSP90AB1,E2F1,RFC5,TIMELESS,TUBG1,PSMC3IP,ESPL1,ZFP36L2,RACGAP1
BP	GO:0050794	regulation of cellular process	24	39	10758	17068	1.49e-07	7.55e-05	FKBP4,HGF,CDC14B,HSP90AB1,E2F1,PIGU,PTGES3,RFC5,TIMELESS,SRSF9,ORMDL2,NECAB3,TUBG1,PSMC3IP,VPS25,ESPL1,RGL1,RBMS3,ZFP36L2,RACGAP1,H2AFZ,FAT4,PGAM5,ESRP1
BP	GO:2000573	positive regulation of DNA biosynthetic process	4	39	64	17068	1.92e-07	9.38e-05	HGF,HSP90AB1,PTGES3,RFC5
CC	GO:0043228	non-membrane-bounded organelle	15	41	4007	18005	1.98e-07	9.38e-05	FKBP4,CDC14B,E2F1,PTGES3,RFC5,TIMELESS,SRSF9,DYNLRB1,TUBG1,ESPL1,DENR,UTRN,RACGAP1,H2AFZ,IFFO1
CC	GO:0043232	intracellular non-membrane-bounded organelle	15	41	4007	18005	1.98e-07	9.38e-05	FKBP4,CDC14B,E2F1,PTGES3,RFC5,TIMELESS,SRSF9,DYNLRB1,TUBG1,ESPL1,DENR,UTRN,RACGAP1,H2AFZ,IFFO1
BP	GO:0009059	macromolecule biosynthetic process	17	39	5395	17068	2.29e-07	0.000106356	HGF,HSP90AB1,E2F1,PIGU,PTGES3,RFC5,TIMELESS,SRSF9,ORMDL2,NECAB3,PSMC3IP,VPS25,DENR,RBMS3,ZFP36L2,H2AFZ,GATC
BP	GO:0051179	localization	18	39	6319	17068	4.42e-07	0.000201212	FKBP4,SLC25A39,HGF,HSP90AB1,E2F1,PIGU,SRSF9,NECAB3,DYNLRB1,TIMM17B,TUBG1,VPS25,ESPL1,VPS33A,G6PC3,UTRN,ABCA6,RACGAP1
BP	GO:0050896	response to stimulus	21	39	8852	17068	5.39e-07	0.000240787	FKBP4,HGF,CDC14B,HSP90AB1,E2F1,PIGU,PTGES3,RFC5,TIMELESS,SRSF9,DYNLRB1,VPS25,RGL1,RBMS3,ZFP36L2,UTRN,RACGAP1,H2AFZ,FAT4,PGAM5,ESRP1
BP	GO:0051234	establishment of localization	16	39	5019	17068	5.56e-07	0.000243232	FKBP4,SLC25A39,HGF,HSP90AB1,E2F1,SRSF9,NECAB3,DYNLRB1,TIMM17B,VPS25,ESPL1,VPS33A,G6PC3,UTRN,ABCA6,RACGAP1
MF	GO:0003824	catalytic activity	17	39	5781	16967	6.42e-07	0.000275713	FKBP4,HGF,H6PD,CDC14B,PIGU,COQ5,PTGES3,RFC5,DYNLRB1,TUBG1,ESPL1,G6PC3,ENOPH1,ABCA6,NFS1,PGAM5,GATC
BP	GO:0051054	positive regulation of DNA metabolic process	5	39	210	17068	6.57e-07	0.000276547	HGF,HSP90AB1,PTGES3,RFC5,TIMELESS
BP	GO:0044271	cellular nitrogen compound biosynthetic process	16	39	5193	17068	7.73e-07	0.000319501	SLC25A39,HGF,HSP90AB1,E2F1,PTGES3,RFC5,TIMELESS,SRSF9,ORMDL2,PSMC3IP,VPS25,DENR,RBMS3,ZFP36L2,H2AFZ,GATC
BP	GO:0046483	heterocycle metabolic process	17	39	5948	17068	9.23e-07	0.000374727	SLC25A39,HGF,H6PD,CDC14B,HSP90AB1,E2F1,PTGES3,RFC5,TIMELESS,SRSF9,PSMC3IP,VPS25,ZFP36L2,H2AFZ,NFS1,GATC,ESRP1
BP	GO:0006725	cellular aromatic compound metabolic process	17	39	5989	17068	1.02e-06	0.000404786	SLC25A39,HGF,H6PD,CDC14B,HSP90AB1,E2F1,PTGES3,RFC5,TIMELESS,SRSF9,PSMC3IP,VPS25,ZFP36L2,H2AFZ,NFS1,GATC,ESRP1
BP	GO:0044260	cellular macromolecule metabolic process	20	39	8327	17068	1.05e-06	0.000412184	FKBP4,HGF,CDC14B,HSP90AB1,E2F1,PIGU,PTGES3,RFC5,TIMELESS,SRSF9,NECAB3,PSMC3IP,VPS25,DENR,RBMS3,ZFP36L2,H2AFZ,NFS1,PGAM5,GATC
MF	GO:1901363	heterocyclic compound binding	17	39	6003	16967	1.14e-06	0.000437811	FKBP4,H6PD,HSP90AB1,E2F1,RFC5,TIMELESS,SRSF9,TUBG1,PSMC3IP,DENR,RBMS3,ZFP36L2,ABCA6,H2AFZ,NFS1,GATC,ESRP1
BP	GO:2000278	regulation of DNA biosynthetic process	4	39	100	17068	1.23e-06	0.000465309	HGF,HSP90AB1,PTGES3,RFC5
BP	GO:1901564	organonitrogen compound metabolic process	18	39	6897	17068	1.34e-06	0.00049908	FKBP4,SLC25A39,HGF,H6PD,CDC14B,HSP90AB1,PIGU,ORMDL2,NECAB3,VPS25,ESPL1,DENR,RBMS3,ENOPH1,ZFP36L2,NFS1,PGAM5,GATC
MF	GO:0097159	organic cyclic compound binding	17	39	6089	16967	1.38e-06	0.000504953	FKBP4,H6PD,HSP90AB1,E2F1,RFC5,TIMELESS,SRSF9,TUBG1,PSMC3IP,DENR,RBMS3,ZFP36L2,ABCA6,H2AFZ,NFS1,GATC,ESRP1
BP	GO:0010564	regulation of cell cycle process	7	39	738	17068	1.62e-06	0.000580045	CDC14B,HSP90AB1,E2F1,TUBG1,ESPL1,ZFP36L2,RACGAP1
BP	GO:1901360	organic cyclic compound metabolic process	17	39	6200	17068	1.64e-06	0.000580045	SLC25A39,HGF,H6PD,CDC14B,HSP90AB1,E2F1,PTGES3,RFC5,TIMELESS,SRSF9,PSMC3IP,VPS25,ZFP36L2,H2AFZ,NFS1,GATC,ESRP1
BP	GO:0080090	regulation of primary metabolic process	17	39	6239	17068	1.87e-06	0.000652148	HGF,CDC14B,HSP90AB1,E2F1,PTGES3,RFC5,TIMELESS,SRSF9,ORMDL2,NECAB3,PSMC3IP,VPS25,RGL1,RBMS3,ZFP36L2,H2AFZ,ESRP1
BP	GO:0006810	transport	15	39	4920	17068	2.5e-06	0.000858786	FKBP4,SLC25A39,HGF,HSP90AB1,E2F1,SRSF9,NECAB3,DYNLRB1,TIMM17B,VPS25,VPS33A,G6PC3,UTRN,ABCA6,RACGAP1
MF	GO:0016787	hydrolase activity	11	39	2551	16967	3.02e-06	0.00102006	H6PD,CDC14B,PIGU,RFC5,DYNLRB1,TUBG1,ESPL1,G6PC3,ENOPH1,ABCA6,PGAM5
CC	GO:0005739	mitochondrion	9	41	1636	18005	3.15e-06	0.00102682	FKBP4,SLC25A39,HSP90AB1,E2F1,COQ5,TIMM17B,NFS1,PGAM5,GATC
BP	GO:1901566	organonitrogen compound biosynthetic process	10	39	2111	17068	3.19e-06	0.00102682	SLC25A39,PIGU,ORMDL2,NECAB3,DENR,RBMS3,ENOPH1,ZFP36L2,NFS1,GATC
BP	GO:0051726	regulation of cell cycle	8	39	1175	17068	3.21e-06	0.00102682	CDC14B,HSP90AB1,E2F1,TIMELESS,TUBG1,ESPL1,ZFP36L2,RACGAP1
BP	GO:0044085	cellular component biogenesis	12	39	3111	17068	3.22e-06	0.00102682	FKBP4,CDC14B,HSP90AB1,PTGES3,SRSF9,ORMDL2,DYNLRB1,TUBG1,VPS25,DENR,RACGAP1,NFS1
BP	GO:0006796	phosphate-containing compound metabolic process	12	39	3137	17068	3.41e-06	0.0010579	HGF,H6PD,CDC14B,HSP90AB1,PIGU,PTGES3,VPS25,G6PC3,ENOPH1,ZFP36L2,NFS1,PGAM5
BP	GO:0006139	nucleobase-containing compound metabolic process	16	39	5783	17068	3.41e-06	0.0010579	HGF,H6PD,CDC14B,HSP90AB1,E2F1,PTGES3,RFC5,TIMELESS,SRSF9,PSMC3IP,VPS25,ZFP36L2,H2AFZ,NFS1,GATC,ESRP1
CC	GO:0044430	cytoskeletal part	9	41	1578	18005	3.47e-06	0.00105974	FKBP4,CDC14B,E2F1,DYNLRB1,TUBG1,ESPL1,UTRN,RACGAP1,IFFO1
BP	GO:0051716	cellular response to stimulus	18	39	7340	17068	3.53e-06	0.00106493	FKBP4,HGF,CDC14B,HSP90AB1,E2F1,PIGU,PTGES3,RFC5,TIMELESS,VPS25,RGL1,RBMS3,ZFP36L2,RACGAP1,H2AFZ,FAT4,PGAM5,ESRP1
BP	GO:1902850	microtubule cytoskeleton organization involved in mitosis	4	39	129	17068	3.73e-06	0.00111076	CDC14B,TUBG1,ESPL1,RACGAP1
BP	GO:0051276	chromosome organization	8	39	1211	17068	4.17e-06	0.00122427	CDC14B,HSP90AB1,PTGES3,RFC5,TUBG1,ESPL1,RACGAP1,H2AFZ
BP	GO:0006793	phosphorus metabolic process	12	39	3229	17068	4.58e-06	0.00132709	HGF,H6PD,CDC14B,HSP90AB1,PIGU,PTGES3,VPS25,G6PC3,ENOPH1,ZFP36L2,NFS1,PGAM5
BP	GO:0034645	cellular macromolecule biosynthetic process	15	39	5270	17068	5.44e-06	0.00155295	HGF,HSP90AB1,E2F1,PIGU,PTGES3,RFC5,TIMELESS,SRSF9,NECAB3,VPS25,DENR,RBMS3,ZFP36L2,H2AFZ,GATC
BP	GO:0019222	regulation of metabolic process	17	39	6754	17068	5.5e-06	0.00155295	HGF,CDC14B,HSP90AB1,E2F1,PTGES3,RFC5,TIMELESS,SRSF9,ORMDL2,NECAB3,PSMC3IP,VPS25,RGL1,RBMS3,ZFP36L2,H2AFZ,ESRP1
BP	GO:0065009	regulation of molecular function	12	39	3298	17068	5.59e-06	0.00155846	HGF,CDC14B,HSP90AB1,E2F1,PTGES3,RFC5,VPS25,RCBTB2,RGL1,UTRN,RACGAP1,PGAM5
BP	GO:0007165	signal transduction	16	39	6041	17068	5.93e-06	0.00163372	FKBP4,HGF,CDC14B,HSP90AB1,E2F1,PIGU,PTGES3,RFC5,VPS25,RGL1,RBMS3,ZFP36L2,RACGAP1,FAT4,PGAM5,ESRP1
BP	GO:0010948	negative regulation of cell cycle process	5	39	341	17068	6.45e-06	0.00172943	CDC14B,HSP90AB1,E2F1,ESPL1,ZFP36L2
BP	GO:0000070	mitotic sister chromatid segregation	4	39	147	17068	6.5e-06	0.00172943	CDC14B,TUBG1,ESPL1,RACGAP1
BP	GO:0044770	cell cycle phase transition	6	39	596	17068	6.51e-06	0.00172943	CDC14B,E2F1,TIMELESS,TUBG1,ESPL1,ZFP36L2
BP	GO:0051171	regulation of nitrogen compound metabolic process	16	39	6095	17068	6.92e-06	0.00181604	HGF,CDC14B,HSP90AB1,E2F1,PTGES3,RFC5,TIMELESS,SRSF9,ORMDL2,NECAB3,PSMC3IP,VPS25,RBMS3,ZFP36L2,H2AFZ,ESRP1
BP	GO:0045786	negative regulation of cell cycle	6	39	621	17068	8.19e-06	0.00212429	CDC14B,HSP90AB1,E2F1,TIMELESS,ESPL1,ZFP36L2
BP	GO:0071495	cellular response to endogenous stimulus	8	39	1328	17068	8.49e-06	0.00217706	FKBP4,HSP90AB1,E2F1,TIMELESS,ZFP36L2,H2AFZ,FAT4,ESRP1
BP	GO:0006259	DNA metabolic process	7	39	965	17068	9.1e-06	0.00230567	HGF,CDC14B,HSP90AB1,PTGES3,RFC5,TIMELESS,PSMC3IP
BP	GO:0022607	cellular component assembly	11	39	2844	17068	9.19e-06	0.00230567	FKBP4,CDC14B,HSP90AB1,PTGES3,SRSF9,DYNLRB1,TUBG1,VPS25,DENR,RACGAP1,NFS1
BP	GO:0060255	regulation of macromolecule metabolic process	16	39	6276	17068	1.01e-05	0.00250126	HGF,CDC14B,HSP90AB1,E2F1,PTGES3,RFC5,TIMELESS,SRSF9,ORMDL2,NECAB3,PSMC3IP,VPS25,RBMS3,ZFP36L2,H2AFZ,ESRP1
BP	GO:1905323	telomerase holoenzyme complex assembly	2	39	6	17068	1.03e-05	0.00253567	HSP90AB1,PTGES3
BP	GO:0031323	regulation of cellular metabolic process	16	39	6297	17068	1.06e-05	0.00257209	HGF,CDC14B,HSP90AB1,E2F1,PTGES3,RFC5,TIMELESS,SRSF9,ORMDL2,NECAB3,PSMC3IP,VPS25,RBMS3,ZFP36L2,H2AFZ,ESRP1
BP	GO:0051052	regulation of DNA metabolic process	5	39	385	17068	1.31e-05	0.00315264	HGF,HSP90AB1,PTGES3,RFC5,TIMELESS
CC	GO:0031982	vesicle	13	41	4266	18005	1.33e-05	0.00315701	FKBP4,HGF,HSP90AB1,PTGES3,TUBG1,VPS25,RCBTB2,VPS33A,ENOPH1,UTRN,RACGAP1,H2AFZ,FAT4
BP	GO:0071363	cellular response to growth factor stimulus	6	39	665	17068	1.34e-05	0.00315701	HGF,HSP90AB1,E2F1,ZFP36L2,FAT4,ESRP1
BP	GO:0007051	spindle organization	4	39	179	17068	1.36e-05	0.00316756	CDC14B,TUBG1,ESPL1,RACGAP1
BP	GO:0000278	mitotic cell cycle	7	39	1035	17068	1.52e-05	0.00348726	HGF,CDC14B,E2F1,TUBG1,ESPL1,ZFP36L2,RACGAP1
BP	GO:0000280	nuclear division	5	39	394	17068	1.54e-05	0.00350479	CDC14B,TUBG1,PSMC3IP,ESPL1,RACGAP1
CC	GO:0012505	endomembrane system	13	41	4319	18005	1.64e-05	0.00368712	HGF,H6PD,HSP90AB1,PIGU,ORMDL2,NECAB3,TUBG1,VPS25,TMEM106C,RCBTB2,VPS33A,G6PC3,RACGAP1
BP	GO:0070848	response to growth factor	6	39	691	17068	1.67e-05	0.00373007	HGF,HSP90AB1,E2F1,ZFP36L2,FAT4,ESRP1
BP	GO:1901990	regulation of mitotic cell cycle phase transition	5	39	414	17068	1.69e-05	0.00373473	CDC14B,E2F1,TUBG1,ESPL1,ZFP36L2
BP	GO:0023052	signaling	16	39	6545	17068	1.71e-05	0.00374041	FKBP4,HGF,CDC14B,HSP90AB1,E2F1,PIGU,PTGES3,RFC5,VPS25,RGL1,RBMS3,ZFP36L2,RACGAP1,FAT4,PGAM5,ESRP1
BP	GO:0007154	cell communication	16	39	6567	17068	1.78e-05	0.00385257	FKBP4,HGF,CDC14B,HSP90AB1,E2F1,PIGU,PTGES3,RFC5,VPS25,RGL1,RBMS3,ZFP36L2,RACGAP1,FAT4,PGAM5,ESRP1
BP	GO:0022618	ribonucleoprotein complex assembly	4	39	201	17068	1.81e-05	0.00387728	HSP90AB1,PTGES3,SRSF9,DENR
BP	GO:0010556	regulation of macromolecule biosynthetic process	13	39	4373	17068	1.83e-05	0.00387728	HGF,HSP90AB1,E2F1,PTGES3,RFC5,TIMELESS,ORMDL2,NECAB3,PSMC3IP,VPS25,RBMS3,ZFP36L2,H2AFZ
BP	GO:0071897	DNA biosynthetic process	4	39	198	17068	1.84e-05	0.00387728	HGF,HSP90AB1,PTGES3,RFC5
BP	GO:0018130	heterocycle biosynthetic process	13	39	4424	17068	2.11e-05	0.00439168	SLC25A39,HGF,HSP90AB1,E2F1,PTGES3,RFC5,TIMELESS,SRSF9,PSMC3IP,VPS25,ZFP36L2,H2AFZ,NFS1
BP	GO:0071826	ribonucleoprotein complex subunit organization	4	39	213	17068	2.26e-05	0.00466756	HSP90AB1,PTGES3,SRSF9,DENR
BP	GO:0090304	nucleic acid metabolic process	14	39	5191	17068	2.38e-05	0.00483141	HGF,CDC14B,HSP90AB1,E2F1,PTGES3,RFC5,TIMELESS,SRSF9,PSMC3IP,VPS25,ZFP36L2,H2AFZ,GATC,ESRP1
BP	GO:0016311	dephosphorylation	5	39	433	17068	2.4e-05	0.00483141	CDC14B,HSP90AB1,G6PC3,ENOPH1,PGAM5
BP	GO:1901987	regulation of cell cycle phase transition	5	39	446	17068	2.4e-05	0.00483141	CDC14B,E2F1,TUBG1,ESPL1,ZFP36L2
BP	GO:0048285	organelle fission	5	39	438	17068	2.55e-05	0.0050805	CDC14B,TUBG1,PSMC3IP,ESPL1,RACGAP1
BP	GO:0051256	mitotic spindle midzone assembly	2	39	10	17068	2.61e-05	0.00515674	CDC14B,RACGAP1
BP	GO:0031326	regulation of cellular biosynthetic process	13	39	4541	17068	2.7e-05	0.00528197	HGF,HSP90AB1,E2F1,PTGES3,RFC5,TIMELESS,ORMDL2,NECAB3,PSMC3IP,VPS25,RBMS3,ZFP36L2,H2AFZ
CC	GO:0015630	microtubule cytoskeleton	7	41	1115	18005	2.73e-05	0.00529504	FKBP4,CDC14B,E2F1,DYNLRB1,TUBG1,ESPL1,RACGAP1
BP	GO:0009719	response to endogenous stimulus	8	39	1583	17068	2.89e-05	0.00555835	FKBP4,HSP90AB1,E2F1,TIMELESS,ZFP36L2,H2AFZ,FAT4,ESRP1
BP	GO:0007017	microtubule-based process	6	39	743	17068	2.91e-05	0.00555835	FKBP4,CDC14B,DYNLRB1,TUBG1,ESPL1,RACGAP1
BP	GO:1901362	organic cyclic compound biosynthetic process	13	39	4575	17068	2.98e-05	0.00564306	SLC25A39,HGF,HSP90AB1,E2F1,PTGES3,RFC5,TIMELESS,SRSF9,PSMC3IP,VPS25,ZFP36L2,H2AFZ,NFS1
CC	GO:0005856	cytoskeleton	9	41	2071	18005	3.1e-05	0.00581057	FKBP4,CDC14B,E2F1,DYNLRB1,TUBG1,ESPL1,UTRN,RACGAP1,IFFO1
BP	GO:0009889	regulation of biosynthetic process	13	39	4606	17068	3.14e-05	0.00583278	HGF,HSP90AB1,E2F1,PTGES3,RFC5,TIMELESS,ORMDL2,NECAB3,PSMC3IP,VPS25,RBMS3,ZFP36L2,H2AFZ
BP	GO:1900034	regulation of cellular response to heat	3	39	76	17068	3.26e-05	0.00600539	FKBP4,HSP90AB1,PTGES3
BP	GO:0051641	cellular localization	10	39	2676	17068	3.47e-05	0.00634907	HSP90AB1,E2F1,PIGU,SRSF9,DYNLRB1,TIMM17B,TUBG1,VPS25,ESPL1,VPS33A
BP	GO:0000819	sister chromatid segregation	4	39	230	17068	3.58e-05	0.00649532	CDC14B,TUBG1,ESPL1,RACGAP1
CC	GO:0005813	centrosome	5	41	473	18005	3.68e-05	0.00662824	CDC14B,E2F1,DYNLRB1,TUBG1,ESPL1
BP	GO:0051255	spindle midzone assembly	2	39	12	17068	3.81e-05	0.00680703	CDC14B,RACGAP1
BP	GO:0048523	negative regulation of cellular process	13	39	4701	17068	3.89e-05	0.00689087	FKBP4,HGF,CDC14B,HSP90AB1,E2F1,TIMELESS,SRSF9,ORMDL2,VPS25,ESPL1,RBMS3,ZFP36L2,H2AFZ
BP	GO:0000022	mitotic spindle elongation	2	39	12	17068	3.95e-05	0.00694165	CDC14B,RACGAP1
MF	GO:0035925	mRNA 3'-UTR AU-rich region binding	2	39	12	16967	4.03e-05	0.00702883	RBMS3,ZFP36L2
MF	GO:0046983	protein dimerization activity	7	39	1249	16967	4.36e-05	0.00751167	HGF,HSP90AB1,E2F1,TIMELESS,VPS25,H2AFZ,NFS1
BP	GO:0000212	meiotic spindle organization	2	39	12	17068	4.38e-05	0.00751167	TUBG1,ESPL1
BP	GO:0051231	spindle elongation	2	39	13	17068	4.63e-05	0.00788846	CDC14B,RACGAP1
MF	GO:0016791	phosphatase activity	4	39	251	16967	4.73e-05	0.00799936	CDC14B,G6PC3,ENOPH1,PGAM5
BP	GO:0045935	positive regulation of nucleobase-containing compound metabolic process	8	39	1719	17068	5.16e-05	0.00865516	HGF,HSP90AB1,E2F1,PTGES3,RFC5,TIMELESS,ZFP36L2,H2AFZ
MF	GO:0003676	nucleic acid binding	12	39	4149	16967	5.27e-05	0.00878322	FKBP4,HSP90AB1,E2F1,RFC5,TIMELESS,SRSF9,PSMC3IP,DENR,RBMS3,ZFP36L2,H2AFZ,ESRP1
BP	GO:0048583	regulation of response to stimulus	12	39	4141	17068	5.36e-05	0.0088187	FKBP4,HGF,HSP90AB1,E2F1,PIGU,PTGES3,RFC5,TIMELESS,VPS25,RBMS3,UTRN,RACGAP1
BP	GO:1903047	mitotic cell cycle process	6	39	856	17068	5.37e-05	0.0088187	CDC14B,E2F1,TUBG1,ESPL1,ZFP36L2,RACGAP1
CC	GO:0072686	mitotic spindle	3	41	91	18005	5.66e-05	0.00922517	CDC14B,ESPL1,RACGAP1
MF	GO:0019899	enzyme binding	9	39	2259	16967	6.05e-05	0.00974538	HGF,HSP90AB1,E2F1,PTGES3,RFC5,RCBTB2,RGL1,UTRN,RACGAP1
BP	GO:0000226	microtubule cytoskeleton organization	5	39	519	17068	6.08e-05	0.00974538	FKBP4,CDC14B,TUBG1,ESPL1,RACGAP1
BP	GO:0140014	mitotic nuclear division	4	39	263	17068	6.11e-05	0.00974538	CDC14B,TUBG1,ESPL1,RACGAP1
CC	GO:0044425	membrane part	15	41	6476	18005	6.21e-05	0.00982237	SLC25A39,HSP90AB1,PIGU,ORMDL2,NECAB3,TIMM17B,VPS25,TMEM106C,VPS33A,G6PC3,UTRN,ABCA6,RACGAP1,FAT4,PGAM5
BP	GO:0051173	positive regulation of nitrogen compound metabolic process	10	39	2911	17068	6.67e-05	0.0104289	HGF,CDC14B,HSP90AB1,E2F1,PTGES3,RFC5,TIMELESS,RBMS3,ZFP36L2,H2AFZ
CC	GO:0016020	membrane	18	41	9056	18005	6.68e-05	0.0104289	SLC25A39,HGF,HSP90AB1,PIGU,COQ5,ORMDL2,NECAB3,DYNLRB1,TIMM17B,VPS25,TMEM106C,VPS33A,G6PC3,UTRN,ABCA6,RACGAP1,FAT4,PGAM5
BP	GO:0019219	regulation of nucleobase-containing compound metabolic process	12	39	4235	17068	7.06e-05	0.0109348	HGF,HSP90AB1,E2F1,PTGES3,RFC5,TIMELESS,SRSF9,PSMC3IP,VPS25,ZFP36L2,H2AFZ,ESRP1
BP	GO:0044772	mitotic cell cycle phase transition	5	39	558	17068	7.1e-05	0.0109348	CDC14B,E2F1,TUBG1,ESPL1,ZFP36L2
BP	GO:0009892	negative regulation of metabolic process	10	39	3010	17068	7.86e-05	0.0120135	HGF,HSP90AB1,E2F1,TIMELESS,SRSF9,ORMDL2,VPS25,RBMS3,ZFP36L2,H2AFZ
BP	GO:0022414	reproductive process	7	39	1382	17068	8.67e-05	0.0130627	FKBP4,HSP90AB1,E2F1,TUBG1,PSMC3IP,ESPL1,RACGAP1
BP	GO:0098813	nuclear chromosome segregation	4	39	292	17068	8.75e-05	0.0130627	CDC14B,TUBG1,ESPL1,RACGAP1
BP	GO:0000003	reproduction	7	39	1385	17068	8.78e-05	0.0130627	FKBP4,HSP90AB1,E2F1,TUBG1,PSMC3IP,ESPL1,RACGAP1
MF	GO:0070182	DNA polymerase binding	2	39	18	16967	8.78e-05	0.0130627	HSP90AB1,PTGES3
BP	GO:0031325	positive regulation of cellular metabolic process	10	39	3015	17068	8.99e-05	0.0132846	HGF,CDC14B,HSP90AB1,E2F1,PTGES3,RFC5,TIMELESS,RBMS3,ZFP36L2,H2AFZ
BP	GO:0019538	protein metabolic process	14	39	5917	17068	9.62e-05	0.0140708	FKBP4,HGF,CDC14B,HSP90AB1,PIGU,NECAB3,VPS25,ESPL1,DENR,RBMS3,ZFP36L2,NFS1,PGAM5,GATC
BP	GO:0033554	cellular response to stress	8	39	1901	17068	9.65e-05	0.0140708	FKBP4,HGF,CDC14B,HSP90AB1,E2F1,PTGES3,RFC5,TIMELESS
BP	GO:0043085	positive regulation of catalytic activity	7	39	1390	17068	9.8e-05	0.0141453	HGF,CDC14B,HSP90AB1,PTGES3,RFC5,RACGAP1,PGAM5
BP	GO:0007052	mitotic spindle organization	3	39	110	17068	9.84e-05	0.0141453	CDC14B,TUBG1,RACGAP1
BP	GO:0010604	positive regulation of macromolecule metabolic process	10	39	3049	17068	9.89e-05	0.0141453	HGF,CDC14B,HSP90AB1,E2F1,PTGES3,RFC5,TIMELESS,RBMS3,ZFP36L2,H2AFZ
BP	GO:0051131	chaperone-mediated protein complex assembly	2	39	20	17068	0.000102314	0.0145442	HSP90AB1,PTGES3
BP	GO:0048519	negative regulation of biological process	13	39	5176	17068	0.00010352	0.0146226	FKBP4,HGF,CDC14B,HSP90AB1,E2F1,TIMELESS,SRSF9,ORMDL2,VPS25,ESPL1,RBMS3,ZFP36L2,H2AFZ
BP	GO:0051338	regulation of transferase activity	6	39	965	17068	0.000104588	0.0146805	HGF,CDC14B,HSP90AB1,PTGES3,RFC5,VPS25
BP	GO:0019438	aromatic compound biosynthetic process	12	39	4433	17068	0.000105441	0.0147077	SLC25A39,HGF,HSP90AB1,E2F1,PTGES3,RFC5,TIMELESS,SRSF9,PSMC3IP,VPS25,ZFP36L2,H2AFZ
BP	GO:0070887	cellular response to chemical stimulus	10	39	3120	17068	0.000109214	0.0151394	FKBP4,HGF,HSP90AB1,E2F1,PTGES3,TIMELESS,ZFP36L2,H2AFZ,FAT4,ESRP1
MF	GO:0031072	heat shock protein binding	3	39	118	16967	0.000110569	0.0152326	FKBP4,HSP90AB1,PTGES3
CC	GO:0005694	chromosome	6	41	986	18005	0.000116772	0.0159884	E2F1,PTGES3,RFC5,TIMELESS,TUBG1,H2AFZ
BP	GO:0051172	negative regulation of nitrogen compound metabolic process	9	39	2539	17068	0.000118194	0.0160845	HGF,HSP90AB1,E2F1,TIMELESS,SRSF9,ORMDL2,VPS25,ZFP36L2,H2AFZ
CC	GO:0005819	spindle	4	41	319	18005	0.000121189	0.016392	CDC14B,TUBG1,ESPL1,RACGAP1
BP	GO:0010033	response to organic substance	10	39	3163	17068	0.000123471	0.0166002	FKBP4,HGF,HSP90AB1,E2F1,TIMELESS,SRSF9,ZFP36L2,H2AFZ,FAT4,ESRP1
BP	GO:0051225	spindle assembly	3	39	120	17068	0.00012651	0.0169069	CDC14B,TUBG1,RACGAP1
MF	GO:0043167	ion binding	14	39	6028	16967	0.000146752	0.0194953	FKBP4,HSP90AB1,PIGU,RFC5,NECAB3,TUBG1,ENOPH1,ZFP36L2,UTRN,ABCA6,RACGAP1,FAT4,NFS1,GATC
BP	GO:0080135	regulation of cellular response to stress	5	39	649	17068	0.000149093	0.0196891	FKBP4,HGF,HSP90AB1,PTGES3,TIMELESS
BP	GO:0044281	small molecule metabolic process	8	39	2062	17068	0.000150859	0.0198052	HGF,H6PD,COQ5,PTGES3,G6PC3,ENOPH1,NFS1,GATC
BP	GO:0034605	cellular response to heat	3	39	129	17068	0.000152401	0.0198905	FKBP4,HSP90AB1,PTGES3
BP	GO:0071310	cellular response to organic substance	9	39	2614	17068	0.000154133	0.0199997	FKBP4,HGF,HSP90AB1,E2F1,TIMELESS,ZFP36L2,H2AFZ,FAT4,ESRP1
BP	GO:0051347	positive regulation of transferase activity	5	39	650	17068	0.00015756	0.0203261	HGF,CDC14B,HSP90AB1,PTGES3,RFC5
BP	GO:0007059	chromosome segregation	4	39	342	17068	0.000160123	0.0205263	CDC14B,TUBG1,ESPL1,RACGAP1
BP	GO:0034622	cellular protein-containing complex assembly	6	39	1062	17068	0.000160951	0.0205263	FKBP4,HSP90AB1,PTGES3,SRSF9,TUBG1,DENR
MF	GO:0042578	phosphoric ester hydrolase activity	4	39	345	16967	0.000162239	0.020573	CDC14B,G6PC3,ENOPH1,PGAM5
BP	GO:0007346	regulation of mitotic cell cycle	5	39	663	17068	0.000164564	0.0207499	CDC14B,E2F1,TUBG1,ESPL1,ZFP36L2
BP	GO:0051649	establishment of localization in cell	8	39	2048	17068	0.000172037	0.0214272	HSP90AB1,E2F1,SRSF9,DYNLRB1,TIMM17B,VPS25,ESPL1,VPS33A
MF	GO:0017091	AU-rich element binding	2	39	25	16967	0.000172216	0.0214272	RBMS3,ZFP36L2
BP	GO:0009893	positive regulation of metabolic process	10	39	3265	17068	0.000172816	0.0214272	HGF,CDC14B,HSP90AB1,E2F1,PTGES3,RFC5,TIMELESS,RBMS3,ZFP36L2,H2AFZ
BP	GO:0031324	negative regulation of cellular metabolic process	9	39	2686	17068	0.000181705	0.022405	HGF,HSP90AB1,E2F1,TIMELESS,SRSF9,ORMDL2,VPS25,ZFP36L2,H2AFZ
BP	GO:0043933	protein-containing complex subunit organization	8	39	2091	17068	0.00018436	0.0226074	FKBP4,HSP90AB1,PTGES3,SRSF9,TUBG1,VPS33A,DENR,NFS1
MF	GO:0003729	mRNA binding	4	39	389	16967	0.000187986	0.0229261	DENR,RBMS3,ZFP36L2,ESRP1
CC	GO:0005815	microtubule organizing center	5	41	674	18005	0.000193549	0.0234139	CDC14B,E2F1,DYNLRB1,TUBG1,ESPL1
BP	GO:0051156	glucose 6-phosphate metabolic process	2	39	27	17068	0.000194084	0.0234139	H6PD,G6PC3
BP	GO:0044344	cellular response to fibroblast growth factor stimulus	3	39	143	17068	0.00019524	0.0234267	ZFP36L2,FAT4,ESRP1
BP	GO:0045787	positive regulation of cell cycle	4	39	370	17068	0.000203324	0.0242662	HSP90AB1,E2F1,ESPL1,RACGAP1
CC	GO:0099513	polymeric cytoskeletal fiber	5	41	693	18005	0.000209491	0.0248162	FKBP4,DYNLRB1,TUBG1,RACGAP1,IFFO1
CC	GO:0070062	extracellular exosome	9	41	2755	18005	0.000210156	0.0248162	FKBP4,HSP90AB1,PTGES3,VPS25,ENOPH1,UTRN,RACGAP1,H2AFZ,FAT4
CC	GO:0098796	membrane protein complex	6	41	1111	18005	0.00021365	0.025096	PIGU,ORMDL2,TIMM17B,VPS25,VPS33A,UTRN
CC	GO:1903561	extracellular vesicle	9	41	2775	18005	0.000222051	0.0259388	FKBP4,HSP90AB1,PTGES3,VPS25,ENOPH1,UTRN,RACGAP1,H2AFZ,FAT4
CC	GO:0043230	extracellular organelle	9	41	2777	18005	0.000223149	0.0259388	FKBP4,HSP90AB1,PTGES3,VPS25,ENOPH1,UTRN,RACGAP1,H2AFZ,FAT4
BP	GO:0071774	response to fibroblast growth factor	3	39	150	17068	0.000224827	0.0259984	ZFP36L2,FAT4,ESRP1
MF	GO:0043168	anion binding	9	39	2701	16967	0.00023381	0.0268051	FKBP4,HSP90AB1,PIGU,RFC5,TUBG1,ABCA6,RACGAP1,NFS1,GATC
BP	GO:0010605	negative regulation of macromolecule metabolic process	9	39	2788	17068	0.000235051	0.0268051	HGF,HSP90AB1,E2F1,TIMELESS,SRSF9,VPS25,RBMS3,ZFP36L2,H2AFZ
MF	GO:0016788	hydrolase activity, acting on ester bonds	5	39	719	16967	0.000235406	0.0268051	H6PD,CDC14B,G6PC3,ENOPH1,PGAM5
BP	GO:0000723	telomere maintenance	3	39	157	17068	0.000259409	0.0293882	HSP90AB1,PTGES3,RFC5
BP	GO:0048518	positive regulation of biological process	13	39	5696	17068	0.000282812	0.0318777	HGF,CDC14B,HSP90AB1,E2F1,PTGES3,RFC5,TIMELESS,ESPL1,RBMS3,ZFP36L2,UTRN,RACGAP1,H2AFZ
BP	GO:0035556	intracellular signal transduction	9	39	2809	17068	0.000285313	0.0319196	HGF,CDC14B,E2F1,PIGU,RFC5,RGL1,ZFP36L2,RACGAP1,FAT4
BP	GO:0031570	DNA integrity checkpoint	3	39	162	17068	0.000286044	0.0319196	CDC14B,E2F1,TIMELESS
BP	GO:0009628	response to abiotic stimulus	6	39	1169	17068	0.000289464	0.0321406	FKBP4,HSP90AB1,E2F1,PTGES3,TIMELESS,DYNLRB1
BP	GO:0050790	regulation of catalytic activity	8	39	2239	17068	0.0003033	0.0335101	HGF,CDC14B,HSP90AB1,PTGES3,RFC5,VPS25,RACGAP1,PGAM5
CC	GO:0005874	microtubule	4	41	398	18005	0.000308986	0.0339702	FKBP4,DYNLRB1,TUBG1,RACGAP1
BP	GO:0010557	positive regulation of macromolecule biosynthetic process	7	39	1686	17068	0.000319907	0.0348984	HGF,HSP90AB1,E2F1,PTGES3,RFC5,RBMS3,H2AFZ
BP	GO:0032200	telomere organization	3	39	170	17068	0.000320556	0.0348984	HSP90AB1,PTGES3,RFC5
BP	GO:0071466	cellular response to xenobiotic stimulus	3	39	174	17068	0.00033088	0.0358354	HSP90AB1,E2F1,PTGES3
BP	GO:0009408	response to heat	3	39	170	17068	0.000332374	0.0358354	FKBP4,HSP90AB1,PTGES3
BP	GO:1901135	carbohydrate derivative metabolic process	6	39	1217	17068	0.000334132	0.0358517	HGF,H6PD,PIGU,NECAB3,G6PC3,NFS1
BP	GO:0048522	positive regulation of cellular process	12	39	5013	17068	0.000340246	0.0362724	HGF,CDC14B,HSP90AB1,E2F1,PTGES3,RFC5,TIMELESS,ESPL1,RBMS3,ZFP36L2,RACGAP1,H2AFZ
BP	GO:2000112	regulation of cellular macromolecule biosynthetic process	11	39	4282	17068	0.000341303	0.0362724	HGF,HSP90AB1,E2F1,PTGES3,RFC5,TIMELESS,NECAB3,VPS25,RBMS3,ZFP36L2,H2AFZ
BP	GO:0044093	positive regulation of molecular function	7	39	1709	17068	0.000346897	0.0366922	HGF,CDC14B,HSP90AB1,PTGES3,RFC5,RACGAP1,PGAM5
BP	GO:0033036	macromolecule localization	9	39	2891	17068	0.000351949	0.037051	HSP90AB1,E2F1,PIGU,SRSF9,NECAB3,TIMM17B,VPS25,VPS33A,ABCA6
BP	GO:1903046	meiotic cell cycle process	3	39	176	17068	0.000355745	0.0372748	TUBG1,PSMC3IP,ESPL1
BP	GO:0051973	positive regulation of telomerase activity	2	39	36	17068	0.000359538	0.0374962	HSP90AB1,PTGES3
BP	GO:0000096	sulfur amino acid metabolic process	2	39	37	17068	0.000381437	0.0395949	ENOPH1,NFS1
CC	GO:0097223	sperm part	3	41	186	18005	0.000384858	0.0397651	HSP90AB1,RCBTB2,RACGAP1
BP	GO:0022613	ribonucleoprotein complex biogenesis	4	39	457	17068	0.000400102	0.0411497	HSP90AB1,PTGES3,SRSF9,DENR
MF	GO:0003723	RNA binding	7	39	1802	16967	0.000403429	0.0413016	FKBP4,HSP90AB1,SRSF9,DENR,RBMS3,ZFP36L2,ESRP1
BP	GO:0034654	nucleobase-containing compound biosynthetic process	11	39	4364	17068	0.000407077	0.0414847	HGF,HSP90AB1,E2F1,PTGES3,RFC5,TIMELESS,SRSF9,PSMC3IP,VPS25,ZFP36L2,H2AFZ
BP	GO:0070925	organelle assembly	5	39	797	17068	0.000423139	0.0429255	CDC14B,DYNLRB1,TUBG1,VPS25,RACGAP1
BP	GO:0065003	protein-containing complex assembly	7	39	1794	17068	0.000436766	0.0441074	FKBP4,HSP90AB1,PTGES3,SRSF9,TUBG1,DENR,NFS1
CC	GO:0044432	endoplasmic reticulum part	6	41	1285	18005	0.000449981	0.0452372	H6PD,PIGU,ORMDL2,NECAB3,TMEM106C,G6PC3
BP	GO:0061138	morphogenesis of a branching epithelium	3	39	185	17068	0.000456373	0.0456742	HGF,TIMELESS,FAT4
BP	GO:0031328	positive regulation of cellular biosynthetic process	7	39	1796	17068	0.000459701	0.0458018	HGF,HSP90AB1,E2F1,PTGES3,RFC5,RBMS3,H2AFZ
BP	GO:0009891	positive regulation of biosynthetic process	7	39	1823	17068	0.000500345	0.0493482	HGF,HSP90AB1,E2F1,PTGES3,RFC5,RBMS3,H2AFZ
BP	GO:0006914	autophagy	4	39	471	17068	0.000501929	0.0493482	HGF,VPS25,VPS33A,PGAM5
BP	GO:0061919	process utilizing autophagic mechanism	4	39	471	17068	0.000501929	0.0493482	HGF,VPS25,VPS33A,PGAM5
